# Supplementary material for: Diversity of fungal communities on Cabernet and Aglianico grapes from vineyards located in Southern Italy
Source: Front Microbiol. 2024 Apr 25;15:1399968. doi: 10.3389/fmicb.2024.1399968 (PMC11079197; doi:10.3389/fmicb.2024.1399968)
Supplement: Supplementary file 3 [file Table_1.xlsx]

## Sheet: Foglio1
Supplementary Table S1. Sample description and metadata
Sample ID	Samples	Sample description	Grape variety	Vineyard location
935825F894219	UAITS	Cabernet_Campania_1	Cabernet	Campania
935826F894220	UBITS	Cabernet_Campania_2	Cabernet	Campania
935827F894221	UCITS	Aglianico_Campania_2	Aglianico	Campania
935828F894222	UDITS	Aglianico_Campania_3	Aglianico	Campania
935829F894223	UEITS	Cabernet _Sicily_1	Cabernet	Sicily
935830F894224	UFITS	Cabernet _Sicily_3	Cabernet	Sicily
935831F894225	UGITS	Aglianico_Sicily_1	Aglianico	Sicily
935832F894226	UHITS	Aglianico_Sicily_2	Aglianico	Sicily
935833F894227	UIITS	Cabernet_Molise_2	Cabernet	Molise
935834F894228	ULITS	Cabernet_Molise_3	Cabernet	Molise
935835F894229	UMITS	Aglianico_Molise_1	Aglianico	Molise
935836F894230	UNITS	Aglianico_Molise_2	Aglianico	Molise
