# Supplementary material for: Diversity of fungal communities on Cabernet and Aglianico grapes from vineyards located in Southern Italy
Source: Front Microbiol. 2024 Apr 25;15:1399968. doi: 10.3389/fmicb.2024.1399968 (PMC11079197; doi:10.3389/fmicb.2024.1399968)
Supplement: Supplementary file 4 [file Table_2.xlsx]

## Sheet: Foglio1
Supplementary Table S2. Summary of the number of reads before and after filtering, denoising, merging and removal of chimeric sequences.
sample-id	input	filtered	percentage of input passed filter	denoised	merged	percentage of input merged	non-chimeric	percentage of input non-chimeric
935825F894219	73953	46107	62.35	45764	44989	60.83	39780	53.79
935826F894220	69566	27270	39.20	27083	24798	35.65	23151	33.28
935827F894221	104150	58687	56.35	58415	57181	54.90	49154	47.20
935828F894222	123628	64148	51.89	63929	62908	50.88	55379	44.79
935829F894223	73454	43799	59.63	42554	41843	56.96	39673	54.01
935830F894224	56392	37087	65.77	37016	36744	65.16	34337	60.89
935831F894225	78840	42800	54.29	42627	42023	53.30	38545	48.89
935832F894226	67486	36342	53.85	36200	35896	53.19	34476	51.09
935833F894227	54059	32260	59.68	32189	31861	58.94	30226	55.91
935834F894228	75193	46414	61.73	46278	45276	60.21	39513	52.55
935835F894229	68189	46528	68.23	46250	45053	66.07	38728	56.80
935836F894230	78649	49964	63.53	49704	48672	61.89	42843	54.47
