# Supplementary material for: Diversity of fungal communities on Cabernet and Aglianico grapes from vineyards located in Southern Italy
Source: Front Microbiol. 2024 Apr 25;15:1399968. doi: 10.3389/fmicb.2024.1399968 (PMC11079197; doi:10.3389/fmicb.2024.1399968)
Supplement: Supplementary file 5 [file Table_3.xlsx]

## Sheet: Foglio1
Table S3. Overall descriptive statistics of the relative abundance of taxa at Phylum level.
Phylum	n	average	sd	min	max	median
Ascomycota	12	87.8816	9.37346	73.0168	98.2096	90.72
Basidiomycota	12	11.7761	9.27268	1.64509	26.6309	9.00762
Chytridiomycota	12	0.0237165	0.0821565	0	0.284599	0
Unclassified Fungi	12	0.318558	0.168336	0.0261119	0.521501	0.350811
