# Supplementary material for: Diversity of fungal communities on Cabernet and Aglianico grapes from vineyards located in Southern Italy
Source: Front Microbiol. 2024 Apr 25;15:1399968. doi: 10.3389/fmicb.2024.1399968 (PMC11079197; doi:10.3389/fmicb.2024.1399968)
Supplement: Supplementary file 6 [file Table_4.xlsx]

## Sheet: Foglio1
Supplementary Table S4. Descriptive statistics of the relative abundance of taxa at the Phylum level grouped according to the vineyard location (VL) variable.
Phylum	origin	n	average	sd	min	max	median
Ascomycota	Campania	4	90.0332	11.3813	73.0168	96.9152	95.1004
Ascomycota	Molise	4	79.4947	3.83794	74.9686	82.821	80.0945
Ascomycota	Sicily	4	94.1169	5.10841	86.7458	98.2096	95.7562
Basidiomycota	Campania	4	9.66386	11.3612	2.57184	26.6309	4.72633
Basidiomycota	Molise	4	20.042	3.68064	16.9688	24.3563	19.4215
Basidiomycota	Sicily	4	5.62247	5.01059	1.64509	12.9048	3.97002
Chytridiomycota	Campania	4	0	0	0	0	0
Chytridiomycota	Molise	4	0.0711496	0.142299	0	0.284599	0
Chytridiomycota	Sicily	4	0	0	0	0	0
Unclassified Fungi	Campania	4	0.302919	0.164445	0.151221	0.512922	0.273766
Unclassified Fungi	Molise	4	0.392176	0.12942	0.210148	0.494934	0.43181
Unclassified Fungi	Sicily	4	0.260578	0.219264	0.0261119	0.521501	0.24735
