# Supplementary material for: Diversity of fungal communities on Cabernet and Aglianico grapes from vineyards located in Southern Italy
Source: Front Microbiol. 2024 Apr 25;15:1399968. doi: 10.3389/fmicb.2024.1399968 (PMC11079197; doi:10.3389/fmicb.2024.1399968)
Supplement: Supplementary file 7 [file Table_5.xlsx]

## Sheet: Foglio1
Supplementary Table S5. Descriptive statistics of the relative abundance of taxa at the Phylum level grouped according to the grape variety (GV) variable.
Phylum	grape_variety	n	average	sd	min	max	median
Ascomycota	Aglianico	6	91.1201	8.75151	77.6533	98.2096	95.7035
Ascomycota	Cabernet	6	84.6431	9.56742	73.0168	95.5066	84.7834
Basidiomycota	Aglianico	6	8.5719	8.61866	1.64509	21.8518	4.18578
Basidiomycota	Cabernet	6	14.9803	9.49944	4.34219	26.6309	14.9368
Chytridiomycota	Aglianico	6	0	0	0	0	0
Chytridiomycota	Cabernet	6	0.0474331	0.116187	0	0.284599	0
Unclassified Fungi	Aglianico	6	0.307951	0.211108	0.0261119	0.512922	0.334215
Unclassified Fungi	Cabernet	6	0.329164	0.132306	0.151221	0.521501	0.350811
