# Supplementary material for: Diversity of fungal communities on Cabernet and Aglianico grapes from vineyards located in Southern Italy
Source: Front Microbiol. 2024 Apr 25;15:1399968. doi: 10.3389/fmicb.2024.1399968 (PMC11079197; doi:10.3389/fmicb.2024.1399968)
Supplement: Supplementary file 8 [file Table_6.xlsx]

## Sheet: Foglio1
Supplementary Table S6. Overall descriptive statistics of the relative abundance of taxa at Family level.
Sample	Family	relative abundance
UAITS	Bulleribasidiaceae	0
UAITS	Cladosporiaceae	30.1633
UAITS	Didymellaceae	2.04041
UAITS	Filobasidiaceae	0.488087
UAITS	Others (median <1%)	6.01555
UAITS	Pleosporaceae	24.105
UAITS	Saccharomycetaceae	1.74604
UAITS	Saccharomycodaceae	0.173598
UAITS	Saccotheciaceae	11.9934
UAITS	Sporidiobolaceae	23.2747
UBITS	Bulleribasidiaceae	0.674012
UBITS	Cladosporiaceae	21.9745
UBITS	Didymellaceae	0.341326
UBITS	Filobasidiaceae	0.557356
UBITS	Others (median <1%)	3.94038
UBITS	Pleosporaceae	13.7395
UBITS	Saccharomycetaceae	0.0518471
UBITS	Saccharomycodaceae	0.358609
UBITS	Saccotheciaceae	56.2713
UBITS	Sporidiobolaceae	2.09116
UCITS	Bulleribasidiaceae	0.602189
UCITS	Cladosporiaceae	12.0621
UCITS	Didymellaceae	0.130203
UCITS	Filobasidiaceae	2.09546
UCITS	Others (median <1%)	4.24177
UCITS	Pleosporaceae	15.3212
UCITS	Saccharomycetaceae	0.604223
UCITS	Saccharomycodaceae	29.076
UCITS	Saccotheciaceae	34.3919
UCITS	Sporidiobolaceae	1.47496
UDITS	Bulleribasidiaceae	0.314255
UDITS	Cladosporiaceae	17.9992
UDITS	Didymellaceae	0
UDITS	Filobasidiaceae	0.695335
UDITS	Others (median <1%)	4.26412
UDITS	Pleosporaceae	16.2474
UDITS	Saccharomycetaceae	0.45874
UDITS	Saccharomycodaceae	27.8224
UDITS	Saccotheciaceae	31.5357
UDITS	Sporidiobolaceae	0.662826
UEITS	Bulleribasidiaceae	6.52455
UEITS	Cladosporiaceae	49.9
UEITS	Didymellaceae	0.364585
UEITS	Filobasidiaceae	4.83075
UEITS	Others (median <1%)	5.39535
UEITS	Pleosporaceae	9.71466
UEITS	Saccharomycetaceae	0.52409
UEITS	Saccharomycodaceae	0.817784
UEITS	Saccotheciaceae	21.9282
UEITS	Sporidiobolaceae	0
UFITS	Bulleribasidiaceae	2.8464
UFITS	Cladosporiaceae	47.2497
UFITS	Didymellaceae	0.489453
UFITS	Filobasidiaceae	0.897331
UFITS	Others (median <1%)	2.70656
UFITS	Pleosporaceae	18.2409
UFITS	Saccharomycetaceae	0.311735
UFITS	Saccharomycodaceae	0
UFITS	Saccotheciaceae	27.0306
UFITS	Sporidiobolaceae	0.227246
UGITS	Bulleribasidiaceae	0.63572
UGITS	Cladosporiaceae	9.22961
UGITS	Didymellaceae	0.474844
UGITS	Filobasidiaceae	0.16866
UGITS	Others (median <1%)	7.56636
UGITS	Pleosporaceae	3.26163
UGITS	Saccharomycetaceae	0.275046
UGITS	Saccharomycodaceae	43.613
UGITS	Saccotheciaceae	34.552
UGITS	Sporidiobolaceae	0.223151
UHITS	Bulleribasidiaceae	0
UHITS	Cladosporiaceae	13.3258
UHITS	Didymellaceae	0.13056
UHITS	Filobasidiaceae	2.06284
UHITS	Others (median <1%)	6.14791
UHITS	Pleosporaceae	1.84524
UHITS	Saccharomycetaceae	0
UHITS	Saccharomycodaceae	44.0247
UHITS	Saccotheciaceae	32.4629
UHITS	Sporidiobolaceae	0
UIITS	Bulleribasidiaceae	0
UIITS	Cladosporiaceae	33.9433
UIITS	Didymellaceae	2.64412
UIITS	Filobasidiaceae	1.35681
UIITS	Others (median <1%)	4.80839
UIITS	Pleosporaceae	25.0943
UIITS	Saccharomycetaceae	2.10471
UIITS	Saccharomycodaceae	1.28069
UIITS	Saccotheciaceae	9.39837
UIITS	Sporidiobolaceae	19.3693
ULITS	Bulleribasidiaceae	0
ULITS	Cladosporiaceae	35.4492
ULITS	Didymellaceae	15.4876
ULITS	Filobasidiaceae	0.240531
ULITS	Others (median <1%)	4.39285
ULITS	Pleosporaceae	12.6367
ULITS	Saccharomycetaceae	2.05084
ULITS	Saccharomycodaceae	0
ULITS	Saccotheciaceae	14.7635
ULITS	Sporidiobolaceae	14.9787
UMITS	Bulleribasidiaceae	1.65723
UMITS	Cladosporiaceae	36.971
UMITS	Didymellaceae	6.14804
UMITS	Filobasidiaceae	3.95822
UMITS	Others (median <1%)	3.41788
UMITS	Pleosporaceae	23.2219
UMITS	Saccharomycetaceae	0.695468
UMITS	Saccharomycodaceae	0
UMITS	Saccotheciaceae	13.6431
UMITS	Sporidiobolaceae	10.2872
UNITS	Bulleribasidiaceae	1.54784
UNITS	Cladosporiaceae	32.2641
UNITS	Didymellaceae	4.36803
UNITS	Filobasidiaceae	2.78517
UNITS	Others (median <1%)	3.21707
UNITS	Pleosporaceae	27.7
UNITS	Saccharomycetaceae	2.36494
UNITS	Saccharomycodaceae	0.331512
UNITS	Saccotheciaceae	9.16095
UNITS	Sporidiobolaceae	16.2604
