# Supplementary material for: Diversity of fungal communities on Cabernet and Aglianico grapes from vineyards located in Southern Italy
Source: Front Microbiol. 2024 Apr 25;15:1399968. doi: 10.3389/fmicb.2024.1399968 (PMC11079197; doi:10.3389/fmicb.2024.1399968)
Supplement: Supplementary file 9 [file Table_7.xlsx]

## Sheet: Foglio1
Supplementary Table S7. Descriptive statistics of the relative abundance of taxa at the Family level grouped according to the vineyard location (VL) variable.
origin	Family	n	average	sd	min	max	median
Campania	Bulleribasidiaceae	4	0.397614	0.307296	0	0.674012	0.458222
Campania	Cladosporiaceae	4	20.5498	7.59376	12.0621	30.1633	19.9869
Campania	Didymellaceae	4	0.627984	0.95206	0	2.04041	0.235765
Campania	Filobasidiaceae	4	0.959058	0.76248	0.488087	2.09546	0.626345
Campania	Others (median <1%)	4	4.61545	0.944999	3.94038	6.01555	4.25294
Campania	Pleosporaceae	4	17.3533	4.6187	13.7395	24.105	15.7843
Campania	Saccharomycetaceae	4	0.715214	0.725893	0.0518471	1.74604	0.531482
Campania	Saccharomycodaceae	4	14.3576	16.2797	0.173598	29.076	14.0905
Campania	Saccotheciaceae	4	33.5481	18.1265	11.9934	56.2713	32.9638
Campania	Sporidiobolaceae	4	6.87591	10.9482	0.662826	23.2747	1.78306
Molise	Bulleribasidiaceae	4	0.801266	0.9263	0	1.65723	0.773918
Molise	Cladosporiaceae	4	34.6569	2.01803	32.2641	36.971	34.6963
Molise	Didymellaceae	4	7.16196	5.73184	2.64412	15.4876	5.25803
Molise	Filobasidiaceae	4	2.08518	1.62599	0.240531	3.95822	2.07099
Molise	Others (median <1%)	4	3.95905	0.76441	3.21707	4.80839	3.90536
Molise	Pleosporaceae	4	22.1632	6.61115	12.6367	27.7	24.1581
Molise	Saccharomycetaceae	4	1.80399	0.751633	0.695468	2.36494	2.07777
Molise	Saccharomycodaceae	4	0.403051	0.605606	0	1.28069	0.165756
Molise	Saccotheciaceae	4	11.7415	2.88086	9.16095	14.7635	11.5207
Molise	Sporidiobolaceae	4	15.2239	3.77223	10.2872	19.3693	15.6196
Sicily	Bulleribasidiaceae	4	2.50167	2.94633	0	6.52455	1.74106
Sicily	Cladosporiaceae	4	29.9263	21.6254	9.22961	49.9	30.2878
Sicily	Didymellaceae	4	0.36486	0.165848	0.13056	0.489453	0.419714
Sicily	Filobasidiaceae	4	1.9899	2.04828	0.16866	4.83075	1.48009
Sicily	Others (median <1%)	4	5.45404	2.04087	2.70656	7.56636	5.77163
Sicily	Pleosporaceae	4	8.2656	7.48035	1.84524	18.2409	6.48815
Sicily	Saccharomycetaceae	4	0.277718	0.215245	0	0.52409	0.293391
Sicily	Saccharomycodaceae	4	22.1139	25.0655	0	44.0247	22.2154
Sicily	Saccotheciaceae	4	28.9935	5.67758	21.9282	34.552	29.7468
Sicily	Sporidiobolaceae	4	0.112599	0.130029	0	0.227246	0.111575
