# Supplementary material for: Diversity of fungal communities on Cabernet and Aglianico grapes from vineyards located in Southern Italy
Source: Front Microbiol. 2024 Apr 25;15:1399968. doi: 10.3389/fmicb.2024.1399968 (PMC11079197; doi:10.3389/fmicb.2024.1399968)
Supplement: Supplementary file 10 [file Table_8.xlsx]

## Sheet: Foglio1
Supplementary Table S8. Descriptive statistics of the relative abundance of taxa at the Family level grouped according to the grape variety (GV) variable.
grape_variety	Family	n	average	sd	min	max	median
Aglianico	Bulleribasidiaceae	6	0.792872	0.66871	0	1.65723	0.618954
Aglianico	Cladosporiaceae	6	20.3086	11.5361	9.22961	36.971	15.6625
Aglianico	Didymellaceae	6	1.87528	2.68468	0	6.14804	0.302702
Aglianico	Filobasidiaceae	6	1.96095	1.3792	0.16866	3.95822	2.07915
Aglianico	Others (median <1%)	6	4.80918	1.70199	3.21707	7.56636	4.25294
Aglianico	Pleosporaceae	6	14.5996	10.3964	1.84524	27.7	15.7843
Aglianico	Saccharomycetaceae	6	0.73307	0.837074	0	2.36494	0.531482
Aglianico	Saccharomycodaceae	6	24.1446	19.8096	0	44.0247	28.4492
Aglianico	Saccotheciaceae	6	25.9578	11.4211	9.16095	34.552	31.9993
Aglianico	Sporidiobolaceae	6	4.8181	6.83534	0	16.2604	1.06889
Cabernet	Bulleribasidiaceae	6	1.67416	2.61951	0	6.52455	0.337006
Cabernet	Cladosporiaceae	6	36.4467	10.5251	21.9745	49.9	34.6963
Cabernet	Didymellaceae	6	3.56126	5.9231	0.341326	15.4876	1.26493
Cabernet	Filobasidiaceae	6	1.39514	1.72687	0.240531	4.83075	0.727344
Cabernet	Others (median <1%)	6	4.54318	1.15962	2.70656	6.01555	4.60062
Cabernet	Pleosporaceae	6	17.2552	6.32286	9.71466	25.0943	15.9902
Cabernet	Saccharomycetaceae	6	1.13154	0.935585	0.0518471	2.10471	1.13507
Cabernet	Saccharomycodaceae	6	0.438447	0.512692	0	1.28069	0.266103
Cabernet	Saccotheciaceae	6	23.5642	17.3	9.39837	56.2713	18.3459
Cabernet	Sporidiobolaceae	6	9.99018	10.458	0	23.2747	8.53495
