# Supplementary material for: Diversity of fungal communities on Cabernet and Aglianico grapes from vineyards located in Southern Italy
Source: Front Microbiol. 2024 Apr 25;15:1399968. doi: 10.3389/fmicb.2024.1399968 (PMC11079197; doi:10.3389/fmicb.2024.1399968)
Supplement: Supplementary file 11 [file Table_9.xlsx]

## Sheet: Foglio1
Supplementary Table S9. Overall descriptive statistics of the relative abundance of taxa at Genus level.
Genus	Sample	relative abundance
Alternaria	UAITS	15.3873
Alternaria	UBITS	12.6161
Alternaria	UCITS	13.7507
Alternaria	UDITS	15.496
Alternaria	UEITS	8.64369
Alternaria	UFITS	17.5009
Alternaria	UGITS	2.20815
Alternaria	UHITS	1.84524
Alternaria	UIITS	21.2158
Alternaria	ULITS	10.5049
Alternaria	UMITS	19.4783
Alternaria	UNITS	22.9047
Aureobasidium	UAITS	11.9934
Aureobasidium	UBITS	56.2713
Aureobasidium	UCITS	34.3919
Aureobasidium	UDITS	31.5357
Aureobasidium	UEITS	21.9282
Aureobasidium	UFITS	27.0306
Aureobasidium	UGITS	34.552
Aureobasidium	UHITS	32.4629
Aureobasidium	UIITS	9.39837
Aureobasidium	ULITS	14.7635
Aureobasidium	UMITS	13.6431
Aureobasidium	UNITS	9.16095
Cladosporium	UAITS	30.1633
Cladosporium	UBITS	21.8751
Cladosporium	UCITS	12.0621
Cladosporium	UDITS	17.9992
Cladosporium	UEITS	49.7962
Cladosporium	UFITS	46.9234
Cladosporium	UGITS	9.22961
Cladosporium	UHITS	13.3258
Cladosporium	UIITS	33.1756
Cladosporium	ULITS	35.4492
Cladosporium	UMITS	36.9322
Cladosporium	UNITS	32.1754
Filobasidium	UAITS	0.488087
Filobasidium	UBITS	0.557356
Filobasidium	UCITS	2.09546
Filobasidium	UDITS	0.695335
Filobasidium	UEITS	4.83075
Filobasidium	UFITS	0.897331
Filobasidium	UGITS	0.16866
Filobasidium	UHITS	2.06284
Filobasidium	UIITS	1.35681
Filobasidium	ULITS	0.240531
Filobasidium	UMITS	3.95822
Filobasidium	UNITS	2.78517
Hanseniaspora	UAITS	0.173598
Hanseniaspora	UBITS	0.358609
Hanseniaspora	UCITS	29.076
Hanseniaspora	UDITS	27.8224
Hanseniaspora	UEITS	0.817784
Hanseniaspora	UFITS	0
Hanseniaspora	UGITS	43.613
Hanseniaspora	UHITS	44.0247
Hanseniaspora	UIITS	1.28069
Hanseniaspora	ULITS	0
Hanseniaspora	UMITS	0
Hanseniaspora	UNITS	0.331512
Others (median <1%)	UAITS	6.01555
Others (median <1%)	UBITS	4.44588
Others (median <1%)	UCITS	4.76258
Others (median <1%)	UDITS	4.48626
Others (median <1%)	UEITS	6.36251
Others (median <1%)	UFITS	3.40869
Others (median <1%)	UGITS	8.02045
Others (median <1%)	UHITS	6.14791
Others (median <1%)	UIITS	5.82765
Others (median <1%)	ULITS	5.15242
Others (median <1%)	UMITS	3.63763
Others (median <1%)	UNITS	3.30579
Saccharomyces	UAITS	1.74604
Saccharomyces	UBITS	0
Saccharomyces	UCITS	0.604223
Saccharomyces	UDITS	0.45874
Saccharomyces	UEITS	0.52409
Saccharomyces	UFITS	0.311735
Saccharomyces	UGITS	0
Saccharomyces	UHITS	0
Saccharomyces	UIITS	2.10471
Saccharomyces	ULITS	2.05084
Saccharomyces	UMITS	0.695468
Saccharomyces	UNITS	2.36494
Sporobolomyces	UAITS	23.2747
Sporobolomyces	UBITS	2.09116
Sporobolomyces	UCITS	1.38137
Sporobolomyces	UDITS	0.561686
Sporobolomyces	UEITS	0
Sporobolomyces	UFITS	0
Sporobolomyces	UGITS	0.223151
Sporobolomyces	UHITS	0
Sporobolomyces	UIITS	19.3693
Sporobolomyces	ULITS	14.6876
Sporobolomyces	UMITS	10.2872
Sporobolomyces	UNITS	16.2604
Stemphylium	UAITS	8.71764
Stemphylium	UBITS	1.05422
Stemphylium	UCITS	1.36917
Stemphylium	UDITS	0.630317
Stemphylium	UEITS	0.777274
Stemphylium	UFITS	0.591423
Stemphylium	UGITS	1.05348
Stemphylium	UHITS	0
Stemphylium	UIITS	3.62698
Stemphylium	ULITS	1.66346
Stemphylium	UMITS	3.56266
Stemphylium	UNITS	4.79526
Unclassified Didymellaceae	UAITS	2.04041
Unclassified Didymellaceae	UBITS	0.341326
Unclassified Didymellaceae	UCITS	0.130203
Unclassified Didymellaceae	UDITS	0
Unclassified Didymellaceae	UEITS	0.364585
Unclassified Didymellaceae	UFITS	0.489453
Unclassified Didymellaceae	UGITS	0.295804
Unclassified Didymellaceae	UHITS	0.13056
Unclassified Didymellaceae	UIITS	2.64412
Unclassified Didymellaceae	ULITS	15.4876
Unclassified Didymellaceae	UMITS	6.14804
Unclassified Didymellaceae	UNITS	4.36803
Vishniacozyma	UAITS	0
Vishniacozyma	UBITS	0.388853
Vishniacozyma	UCITS	0.376368
Vishniacozyma	UDITS	0.314255
Vishniacozyma	UEITS	5.95488
Vishniacozyma	UFITS	2.8464
Vishniacozyma	UGITS	0.63572
Vishniacozyma	UHITS	0
Vishniacozyma	UIITS	0
Vishniacozyma	ULITS	0
Vishniacozyma	UMITS	1.65723
Vishniacozyma	UNITS	1.54784
