# Supplementary material for: Diversity of fungal communities on Cabernet and Aglianico grapes from vineyards located in Southern Italy
Source: Front Microbiol. 2024 Apr 25;15:1399968. doi: 10.3389/fmicb.2024.1399968 (PMC11079197; doi:10.3389/fmicb.2024.1399968)
Supplement: Supplementary file 12 [file Table_10.xlsx]

## Sheet: Foglio1
Supplementary Table S10. Descriptive statistics of the relative abundance of taxa at the Genus level grouped according to the vineyard location (VL) variable.
origin	Genus	n	average	sd	min	max	median
Campania	Alternaria	4	14.3125	1.38436	12.6161	15.496	14.569
Campania	Aureobasidium	4	33.5481	18.1265	11.9934	56.2713	32.9638
Campania	Cladosporium	4	20.5249	7.5877	12.0621	30.1633	19.9372
Campania	Filobasidium	4	0.959058	0.76248	0.488087	2.09546	0.626345
Campania	Hanseniaspora	4	14.3576	16.2797	0.173598	29.076	14.0905
Campania	Others (median <1%)	4	4.92757	0.738848	4.44588	6.01555	4.62442
Campania	Saccharomyces	4	0.702252	0.741972	0	1.74604	0.531482
Campania	Sporobolomyces	4	6.82723	10.9828	0.561686	23.2747	1.73627
Campania	Stemphylium	4	2.94284	3.86175	0.630317	8.71764	1.21169
Campania	Unclassified Didymellaceae	4	0.627984	0.95206	0	2.04041	0.235765
Campania	Vishniacozyma	4	0.269869	0.182847	0	0.388853	0.345312
Molise	Alternaria	4	18.5259	5.52732	10.5049	22.9047	20.3471
Molise	Aureobasidium	4	11.7415	2.88086	9.16095	14.7635	11.5207
Molise	Cladosporium	4	34.4331	2.15688	32.1754	36.9322	34.3124
Molise	Filobasidium	4	2.08518	1.62599	0.240531	3.95822	2.07099
Molise	Hanseniaspora	4	0.403051	0.605606	0	1.28069	0.165756
Molise	Others (median <1%)	4	4.48087	1.20508	3.30579	5.82765	4.39503
Molise	Saccharomyces	4	1.80399	0.751633	0.695468	2.36494	2.07777
Molise	Sporobolomyces	4	15.1511	3.78133	10.2872	19.3693	15.474
Molise	Stemphylium	4	3.41209	1.29611	1.66346	4.79526	3.59482
Molise	Unclassified Didymellaceae	4	7.16196	5.73184	2.64412	15.4876	5.25803
Molise	Vishniacozyma	4	0.801266	0.9263	0	1.65723	0.773918
Sicily	Alternaria	4	7.54949	7.33248	1.84524	17.5009	5.42592
Sicily	Aureobasidium	4	28.9935	5.67758	21.9282	34.552	29.7468
Sicily	Cladosporium	4	29.8188	21.5066	9.22961	49.7962	30.1246
Sicily	Filobasidium	4	1.9899	2.04828	0.16866	4.83075	1.48009
Sicily	Hanseniaspora	4	22.1139	25.0655	0	44.0247	22.2154
Sicily	Others (median <1%)	4	5.98489	1.91045	3.40869	8.02045	6.25521
Sicily	Saccharomyces	4	0.208956	0.256384	0	0.52409	0.155868
Sicily	Sporobolomyces	4	0.0557876	0.111575	0	0.223151	0
Sicily	Stemphylium	4	0.605544	0.446101	0	1.05348	0.684349
Sicily	Unclassified Didymellaceae	4	0.320101	0.149639	0.13056	0.489453	0.330194
Sicily	Vishniacozyma	4	2.35925	2.68964	0	5.95488	1.74106
