# Supplementary material for: Diversity of fungal communities on Cabernet and Aglianico grapes from vineyards located in Southern Italy
Source: Front Microbiol. 2024 Apr 25;15:1399968. doi: 10.3389/fmicb.2024.1399968 (PMC11079197; doi:10.3389/fmicb.2024.1399968)
Supplement: Supplementary file 13 [file Table_11.xlsx]

## Sheet: Foglio1
Supplementary Table S11. Descriptive statistics of the relative abundance of taxa at the Genus level grouped according to the grape variety variable (GV) variable.
grape_variety	Genus	n	average	sd	min	max	median
Aglianico	Alternaria	6	12.6138	8.79617	1.84524	22.9047	14.6233
Aglianico	Aureobasidium	6	25.9578	11.4211	9.16095	34.552	31.9993
Aglianico	Cladosporium	6	20.2874	11.5065	9.22961	36.9322	15.6625
Aglianico	Filobasidium	6	1.96095	1.3792	0.16866	3.95822	2.07915
Aglianico	Hanseniaspora	6	24.1446	19.8096	0	44.0247	28.4492
Aglianico	Others (median <1%)	6	5.0601	1.75874	3.30579	8.02045	4.62442
Aglianico	Saccharomyces	6	0.687229	0.873895	0	2.36494	0.531482
Aglianico	Sporobolomyces	6	4.78565	6.85694	0	16.2604	0.971529
Aglianico	Stemphylium	6	1.90181	1.86373	0	4.79526	1.21132
Aglianico	Unclassified Didymellaceae	6	1.84544	2.70428	0	6.14804	0.213182
Aglianico	Vishniacozyma	6	0.755235	0.687674	0	1.65723	0.506044
Cabernet	Alternaria	6	14.3115	4.65807	8.64369	21.2158	14.0017
Cabernet	Aureobasidium	6	23.5642	17.3	9.39837	56.2713	18.3459
Cabernet	Cladosporium	6	36.2305	10.4995	21.8751	49.7962	34.3124
Cabernet	Filobasidium	6	1.39514	1.72687	0.240531	4.83075	0.727344
Cabernet	Hanseniaspora	6	0.438447	0.512692	0	1.28069	0.266103
Cabernet	Others (median <1%)	6	5.20212	1.11267	3.40869	6.36251	5.49004
Cabernet	Saccharomyces	6	1.1229	0.947712	0	2.10471	1.13507
Cabernet	Sporobolomyces	6	9.90378	10.4735	0	23.2747	8.38936
Cabernet	Stemphylium	6	2.7385	3.13012	0.591423	8.71764	1.35884
Cabernet	Unclassified Didymellaceae	6	3.56126	5.9231	0.341326	15.4876	1.26493
Cabernet	Vishniacozyma	6	1.53169	2.43464	0	5.95488	0.194426
