# Supplementary material for: Diversity of fungal communities on Cabernet and Aglianico grapes from vineyards located in Southern Italy
Source: Front Microbiol. 2024 Apr 25;15:1399968. doi: 10.3389/fmicb.2024.1399968 (PMC11079197; doi:10.3389/fmicb.2024.1399968)
Supplement: Supplementary file 14 [file Table_12.xlsx]

## Sheet: Foglio1
Supplementary Table S12. PERMANOVA on the whole dataset. Test was conducted using the adonis2 function of the Vegan package, 10000 permutations and the Bray Curtis metric.
	Df	SumOfSqs	R2	F	Pr(>F)
vineyard_location (VL)	2	0.3827	0.2615	1.984	0.0094
grape_variety (GV)	1	0.1361	0.093	1.4112	0.1375
vineyard_location:grape_variety (VL:GV)	2	0.366	0.2501	1.8974	0.013
Residual	6	0.5786	0.3954
Total	11	1.4634	1
